# Supplementary material for: Two independent epigenetic biomarkers predict survival in neuroblastoma
Source: Clin Epigenetics. 2015 Feb 27;7(1):16. doi: 10.1186/s13148-015-0054-8 (PMC4357365; doi:10.1186/s13148-015-0054-8)
Supplement: Additional file 2: — Illumina methylation microarray data of the sixteen genes selected for bisulfite pyrosequencing validation. [file 13148_2015_54_MOESM2_ESM.xlsx]

## Sheet: Hoja1
Gene	TargetID	Patient1-LR	Patient2-LR	Patient3-LR	Patient4-LR	Patient5-LR	Patient6-LR	Patient7-LR	Patient8-LR	Patient9-LR	Patient10-LR	Patient11-LR	Patient12-LR	Patient13-LR	Patient14-LR	Patient15-LR	Patient16-LR	Patient17-IR	Patient18-IR	Patient19-IR	Patient20-IR	Patient21-IR	Patient22-IR	Patient23-IR	Patient24-IR	Patient25-IR	Patient26-IR	Patient27-IR	Patient28-IR	Patient29-IR	Patient30-HR	Patient31-HR	Patient32-HR	Patient33-HR	Patient34-HR	Patient35-HR	Patient36-HR	Patient37-HR	Patient38-HR	Patient39-HR	Patient40-HR	Patient41-HR	Patient42-HR	Patient43-HR	Patient44-HR	Patient45-HR	Patient46-HR	Patient47-HR	Patient48-HR
TDGF1	cg10242476	0.393877	0.419646	0.424338	0.387717	0.524536	0.555911	0.433022	0.527278	0.408803	0.655052	0.430891	0.461658	0.422547	0.320325	0.33519	0.559431	0.588468	0.826014	0.453788	0.669486	0.583363	0.477328	0.268525	0.402713	0.703982	0.483941	0.671968	0.418318	0.666142	0.850113	0.713359	0.66361	0.777041	0.831245	0.504367	0.516035	0.471705	0.767347	0.46826	0.690444	0.9024	0.810022	0.526912	0.522423	0.83446	0.665109	0.891387	0.620721
TDGF1	cg27371741	0.561422	0.626147	0.485571	0.805604	0.622786	0.779697	0.668278	0.642542	0.707092	0.747744	0.469128	0.745508	0.715847	0.354479	0.42273	0.706897	0.862781	0.809648	0.825526	0.850671	0.800874	0.499321	0.279761	0.596457	0.873995	0.514451	0.77508	0.578757	0.612017	0.900879	0.909042	0.571894	0.871456	0.873903	0.525107	0.747364	0.63125	0.845138	0.794365	0.743401	0.656652	0.876038	0.809395	0.81383	0.848118	0.847144	0.878184	0.660676
RB1	cg00059930	0.834028	0.861044	0.847454	0.746171	0.89241	0.862685	0.837025	0.788849	0.879157	0.869231	0.838536	0.869444	0.788429	0.868528	0.885913	0.885262	0.899748	0.919557	0.915567	0.884871	0.798891	0.80139	0.910355	0.841888	0.916169	0.888273	0.767662	0.924269	0.868404	0.907129	0.917205	0.642936	0.84937	0.960893	0.871967	0.915041	0.86489	0.604596	0.927754	0.911646	0.564658	0.948639	0.937221	0.887908	0.927038	0.918343	0.927853	0.784454
RB1	cg01738359	0.0473858	0.0629109	0.0674788	0.0702156	0.0685162	0.0851546	0.0714	0.051065	0.056224	0.060424	0.0501502	0.0721175	0.0397856	0.0633882	0.0494467	0.0870914	0.0509972	0.0728493	0.0422454	0.0568613	0.0747173	0.0719803	0.0509768	0.051577	0.0449675	0.0578325	0.0445662	0.0556446	0.0926693	0.0511389	0.0466589	0.0668143	0.0530865	0.0332131	0.122692	0.0923039	0.0676929	0.0520873	0.0454039	0.0477204	0.0498697	0.0530338	0.0600806	0.0583755	0.0464731	0.0809008	0.0978518	0.0398885
RB1	cg02655204	0.65471	0.659039	0.717784	0.705939	0.658092	0.620107	0.707989	0.740488	0.644118	0.691808	0.683376	0.652843	0.675717	0.747908	0.661349	0.663512	0.6542	0.699587	0.647237	0.775331	0.649795	0.70974	0.682364	0.687539	0.645567	0.727785	0.78781	0.639037	0.62889	0.650425	0.657433	0.774547	0.708406	0.719289	0.79122	0.651394	0.694527	0.784841	0.605808	0.676527	0.802591	0.658476	0.750897	0.680282	0.639555	0.666231	0.722084	0.736463
RB1	cg03085377	0.602275	0.708404	0.614273	0.66062	0.832719	0.709823	0.691042	0.577784	0.588848	0.772721	0.619451	0.631057	0.5045	0.643113	0.54755	0.66711	0.765544	0.809536	0.781701	0.701958	0.54912	0.550498	0.776892	0.614302	0.645492	0.758852	0.64099	0.829027	0.69472	0.810384	0.760093	0.493949	0.737754	0.860088	0.650243	0.740404	0.616959	0.439848	0.803515	0.788155	0.656157	0.821384	0.857009	0.724583	0.801043	0.686947	0.881246	0.646594
RB1	cg07880715	0.616372	0.611477	0.551599	0.541632	0.770842	0.694265	0.683333	0.536351	0.637697	0.468458	NA	0.653557	0.539358	0.616127	0.527877	0.63434	0.786197	0.654648	0.667969	0.820607	0.526626	0.581251	0.7335	0.579054	0.677033	0.662589	0.490207	0.79966	0.652453	0.867295	0.808657	0.630944	0.691803	0.797055	0.579509	0.822677	0.674061	0.548707	0.85201	0.507326	0.588137	0.700713	0.882725	0.575085	0.678169	0.757812	0.829511	0.536894
RB1	cg08383063	0.057872	0.0627127	0.11034	0.07606	0.0774205	0.101007	0.0921272	0.0658713	0.0953959	0.138309	0.0569961	0.0569547	0.0655748	0.0752628	0.0575303	0.0974878	0.0735895	0.114908	0.070821	0.0671961	0.0653486	0.0549809	0.0814681	0.0596203	0.0624012	0.0719919	0.0744351	0.0648523	0.0963581	0.0617972	0.0549265	0.0732896	0.0840825	0.0516241	0.123237	0.109572	0.0772283	0.0683817	0.0522464	0.0531708	0.0992815	0.0583001	0.0867669	0.0771022	0.0767835	0.0849502	0.0662747	0.073279
RB1	cg10552385	0.0565541	0.0333045	0.0588732	0.0637531	0.0551358	0.0616204	0.0576524	0.0380901	0.0516643	0.0929444	0.05068	0.0586645	0.0455882	0.0590412	0.0562768	0.0640582	0.0413635	0.0962143	0.0561566	0.0302832	0.0501338	0.0701025	0.0447145	0.0360557	0.0464948	0.0613842	0.0527881	0.0444174	0.0548528	0.0560066	0.0310468	0.0324613	0.0505491	0.0389257	0.0653287	0.0846768	0.0438663	0.0457316	0.0399343	0.0483747	0.041884	0.0357582	0.0679345	0.0525921	0.0517285	0.0418814	0.0655102	0.0572299
RB1	cg13221796	0.673165	0.647953	0.710529	0.463367	0.110693	0.235046	0.5614	0.460548	0.397206	0.795075	0.346407	0.22946	0.433357	0.619482	0.461229	0.332369	0.296118	0.277521	0.251366	0.417013	0.224757	0.714331	0.333808	0.612582	0.235488	0.725105	0.721876	0.119978	0.345692	0.124638	0.355815	0.624054	0.595487	0.249055	0.625251	0.702114	0.621786	0.808504	0.530353	0.184315	0.624479	0.220036	0.715935	0.581477	0.395696	0.390479	0.518608	0.507567
RB1	cg13431205	0.667123	0.701413	0.668147	0.704408	0.876361	0.816213	0.7147	0.63141	0.519471	0.722988	0.649594	0.560408	0.450134	0.635688	0.564156	0.62152	0.667708	0.652129	0.717824	0.784442	0.518338	0.641898	0.8044	0.664053	0.570953	0.800796	0.583129	0.873078	0.600435	0.897277	0.850126	0.50966	0.816819	0.749727	0.652659	0.814621	0.672736	0.570712	0.881652	0.86354	0.816802	0.879739	0.900733	0.744585	0.852746	0.500891	0.886446	0.682715
RB1	cg16153267	0.675464	0.647037	0.601453	0.553862	0.767204	0.692045	0.667106	0.571532	0.648515	0.638298	0.670702	0.672306	0.681371	0.519542	0.756553	0.639155	0.692352	0.635026	0.668631	0.710143	0.630797	0.590576	0.574653	0.527605	0.713611	0.644855	0.510571	0.540611	0.655768	0.692762	0.626502	0.630005	0.631871	0.836238	0.573873	0.749541	0.688553	0.459204	0.664671	0.702972	0.328799	0.796099	0.82151	0.680971	0.723055	0.707611	0.723959	0.591887
RB1	cg17055959	0.064216	0.122472	0.200986	0.130123	0.167741	0.183491	0.183198	0.0819113	0.134715	0.082871	0.0930472	0.169055	0.0588118	0.0876382	0.171354	0.178897	0.057047	0.180269	0.173545	0.0943282	0.109157	0.114133	0.0506382	0.122398	0.0832107	0.162469	0.0919405	0.11326	0.153122	0.125033	0.0801527	0.157539	0.165664	0.0653352	0.155869	0.183181	0.0975817	0.114626	0.0892241	0.0790136	0.260216	0.103957	0.224215	0.0965226	0.105396	0.140785	0.0937908	0.134808
RB1	cg18481241	0.778951	0.797239	0.735635	0.70938	0.813779	0.784298	0.755308	0.656493	0.705809	0.762988	0.793978	0.755437	0.724154	0.706874	0.68872	0.786228	0.843606	0.816776	0.819165	0.894065	0.694331	0.70318	0.821307	0.64269	0.838347	0.817831	0.766564	0.915539	0.727842	0.940467	0.805524	0.687713	0.853313	0.91108	0.710502	0.804948	0.778623	0.500282	0.909419	0.88774	0.821447	0.94752	0.917493	0.89492	0.824361	0.880336	0.860524	0.766281
RB1	cg19254235	0.494294	0.573929	0.490463	0.478162	0.62628	0.521623	0.526692	0.514861	0.472147	0.487409	0.489445	0.464055	0.47138	0.49673	0.560025	0.507915	0.552454	0.526316	0.481817	0.605964	0.405581	0.450897	0.487294	0.474323	0.569444	0.508317	0.518141	0.652579	0.561227	0.721688	0.662658	0.424761	0.56787	0.691342	0.520016	0.567196	0.59326	0.422395	0.596296	0.424942	0.5	0.723646	0.654778	0.455381	0.59768	0.67196	0.584021	0.460275
RB1	cg19296958	0.827866	0.795041	0.823618	0.869397	0.851272	0.815993	0.866798	0.859193	0.803746	0.887224	0.865332	0.735899	0.858904	0.751986	0.751299	0.831284	0.861371	0.841218	0.82698	0.873413	0.856645	0.83883	0.818281	0.798348	0.858159	0.833483	0.871881	0.804284	0.830207	0.846333	0.786169	0.860631	0.852142	0.812648	0.719686	0.748166	0.817602	0.876732	0.843527	0.798091	0.907934	0.796021	0.853663	0.865187	0.778993	0.722738	0.893385	0.798133
RB1	cg19427472	0.801493	0.765492	0.772036	0.805893	0.886906	0.851278	0.771797	0.714183	0.721314	0.715269	0.732193	0.702847	0.596493	0.800711	0.702654	0.720034	0.734093	0.769427	0.738068	0.850999	0.712106	0.817628	0.721357	0.763358	0.713444	0.862798	0.783289	0.909821	0.741242	0.900643	0.889597	0.690082	0.796226	0.775493	0.821912	0.883204	0.795092	0.732915	0.911358	0.739604	0.746576	0.684699	0.913773	0.637786	0.834365	0.713599	0.919302	0.753053
RB1	cg19447496	0.776744	0.815207	0.758218	0.832523	0.803503	0.832524	0.76703	0.816167	0.689007	0.792706	0.791778	0.798069	0.757238	0.726506	0.80255	0.786384	0.787407	0.666611	0.788789	0.797229	0.783247	0.737315	0.844112	0.794892	0.812685	0.822252	0.801321	0.818418	0.776687	0.847358	0.853747	0.792528	0.850956	0.778657	0.691305	0.751072	0.764794	0.83103	0.823251	0.820098	0.827678	0.806844	0.787763	0.80985	0.782136	0.780876	0.7926	0.754304
RB1	cg20333306	0.867164	0.884043	0.728959	0.828683	0.808857	0.799423	0.796978	0.846374	0.822704	0.748959	0.778866	0.823006	0.821441	0.782237	0.765777	0.753698	0.866779	0.715481	0.733951	0.853958	0.895015	0.845245	0.786949	0.863382	0.912426	0.82524	0.894479	0.913535	0.702695	0.825245	0.808413	0.750099	0.913234	0.892556	0.723872	0.704268	0.823672	0.800203	0.856322	0.888279	0.762044	0.8626	0.789209	0.864478	0.784561	0.810558	0.787491	0.78593
RB1	cg24937706	0.0847007	0.0932216	0.114174	0.0742188	0.118356	0.0857786	0.113313	0.0656368	0.0943924	0.0975353	0.094182	0.0909621	0.0543836	0.0971272	0.0613957	0.116326	0.0754452	0.12536	0.0905585	0.0828203	0.070495	0.0885819	0.0711101	0.0990586	0.0710011	0.0828469	0.0795609	0.069741	0.107189	0.0633194	0.0653996	0.0952973	0.0815554	0.0677342	0.148807	0.114863	0.0702211	0.0652896	0.074511	0.0674548	0.0437139	0.0984063	0.103676	0.0930447	0.072522	0.105779	0.0987013	0.111658
RB1	cg25002911	0.720846	0.758578	0.798582	0.709875	0.732225	0.787073	0.787984	0.805416	0.752179	0.84598	0.778929	0.668508	0.705086	0.838371	0.768922	0.775631	0.752884	0.703142	0.69013	0.759524	0.69457	0.842095	0.72391	0.741518	0.723357	0.724068	0.829025	0.739987	0.796327	0.738657	0.743957	0.873705	0.751381	0.704358	0.86755	0.693705	0.746123	0.799542	0.684169	0.803388	0.912002	0.677059	0.714468	0.675417	0.810083	0.709419	0.762019	0.838159
RB1	cg26119796	0.628342	0.577917	0.55865	0.630881	0.641269	0.64946	0.61345	0.423918	0.41389	0.57908	0.518394	0.659636	0.467171	0.565873	0.471531	0.512291	0.545986	0.572841	0.505156	0.629489	0.499327	0.517945	0.589865	0.532452	0.592789	0.634598	0.458365	0.625326	0.653859	0.680651	0.653566	0.494654	0.645559	0.769736	0.511424	0.609591	0.560238	0.439705	0.650767	0.606793	0.302715	0.624374	0.682227	0.694408	0.596482	0.66724	0.621373	0.535648
RB1	cg27182551	0.845151	0.808097	0.814381	0.912008	0.936067	0.917307	0.870007	0.882917	0.767589	0.897229	0.844341	0.747248	0.626787	0.864888	0.770326	0.814966	0.787868	0.841241	0.815985	0.915637	0.738208	0.878939	0.853053	0.866676	0.747059	0.947007	0.797171	0.929894	0.794067	0.945191	0.947613	0.850509	0.876622	0.865391	0.918811	0.930686	0.871655	0.816394	0.941938	0.925656	0.924364	0.820826	0.956086	0.663732	0.961318	0.736979	0.965644	0.801389
NNAT	cg10642330	0.595174	0.478678	0.515813	0.438875	0.539407	0.581304	0.442105	0.51751	0.3825	0.344296	0.489954	0.336668	0.465308	0.516902	0.474595	0.481922	0.550795	0.49328	0.478413	0.551473	0.38378	0.488828	0.328608	0.461654	0.596774	0.431426	0.510367	0.526337	0.433839	0.388156	0.517188	0.568412	0.491699	0.664806	0.583896	0.443854	0.548912	0.36143	0.461264	0.398109	0.568004	0.589814	0.431599	0.422696	0.510034	0.454132	0.44313	0.501014
NNAT	cg12862537	0.770261	0.796117	0.790285	0.86421	0.851261	0.808696	0.69302	0.681713	0.71772	0.642283	0.536519	0.52478	0.571677	0.772269	0.516425	0.651167	0.817751	0.856914	0.834214	0.780448	0.840982	0.795382	0.753656	0.770787	0.633951	0.83766	0.777819	0.858985	0.673204	0.817428	0.858653	0.788919	0.799639	0.883332	0.824142	0.847664	0.815142	0.66688	0.86008	0.873567	0.894689	0.854116	0.872408	0.807584	0.781332	0.717077	0.796083	0.7862
NNAT	cg18433380	0.682758	0.699969	0.778328	0.870904	0.787987	0.713938	0.617594	0.645948	0.531342	0.67309	0.44815	0.335828	0.440793	0.728576	0.500227	0.572242	0.846855	0.801365	0.815624	0.682855	0.813669	0.679021	0.60942	0.692113	0.604029	0.707219	0.729032	0.868953	0.548471	0.815204	0.848142	0.657231	0.868346	0.844746	0.695514	0.777959	0.788903	0.602874	0.878581	0.852246	0.575217	0.867559	0.877091	0.829891	0.773676	0.666907	0.871708	0.801878
NNAT	cg21588305	0.680527	0.70056	0.780481	0.612395	0.592965	0.697032	0.619794	0.587121	0.481102	0.514278	0.490726	0.476307	0.538177	0.766131	0.512698	0.586776	0.583963	0.548401	0.686232	0.700527	0.638243	0.78063	0.398849	0.725365	0.518335	0.758888	0.76984	0.730773	0.476326	0.665382	0.604139	0.615876	0.731023	0.564307	0.766015	0.726005	0.778146	0.702333	0.832973	0.713818	0.90288	0.648787	0.731291	0.741744	0.615939	0.604766	0.633846	0.684376
NNAT	cg22298088	0.754048	0.736873	0.750699	0.846124	0.837795	0.787781	0.652949	0.596613	0.692332	0.711878	0.535201	0.436671	0.473518	0.745434	0.563521	0.614992	0.867606	0.882613	0.833511	0.799257	0.833454	0.725341	0.841185	0.784354	0.619954	0.794985	0.756916	0.891242	0.669027	0.821073	0.869504	0.791196	0.777595	0.8999	0.694743	0.759698	0.843985	0.644783	0.862275	0.851844	0.650452	0.844737	0.86386	0.773295	0.77021	0.74156	0.832806	0.778288
NNAT	cg22510412	0.693315	0.738391	0.74753	0.811331	0.781821	0.692673	0.637822	0.571418	0.600938	0.638405	0.447033	0.387351	0.385953	0.728883	0.423519	0.503502	0.813438	0.77025	0.815761	0.720092	0.797197	0.721686	0.727719	0.709196	0.550377	0.757214	0.686173	0.811663	0.506022	0.743995	0.77858	0.644684	0.737777	0.810287	0.652188	0.743052	0.797904	0.502772	0.81614	0.845149	0.623295	0.838956	0.790585	0.765295	0.831751	0.634459	0.784775	0.692686
NNAT	cg23566503	0.660058	0.65123	0.71482	0.521395	0.596488	0.611015	0.551086	0.608829	0.535228	0.523064	0.537135	0.542526	0.566439	0.596556	0.561842	0.574004	0.638855	0.586884	0.604197	0.574659	0.542129	0.644012	0.471427	0.617514	0.626087	0.616104	0.650759	0.54099	0.565601	0.559458	0.642262	0.602857	0.610397	0.668395	0.696846	0.556616	0.679284	0.562003	0.512587	0.565253	0.648311	0.607112	0.545332	0.56516	0.530015	0.52606	0.522092	0.639056
TP73	cg16607065	0.34865	0.452081	0.72162	0.32878	0.378711	0.361849	0.420406	0.477957	0.281903	0.593716	0.231321	0.21678	0.376942	0.667718	0.476897	0.325432	0.326439	0.565306	0.639449	0.491113	0.598137	0.710945	0.233304	0.514319	0.199809	0.600155	0.770301	0.235549	0.466568	0.473839	0.553621	0.629837	0.334016	0.662804	0.723095	0.732306	0.534906	0.747676	0.717292	0.760413	0.828462	0.350935	0.60953	0.719865	0.700705	0.593281	0.672681	0.719904
TP73	cg16741710	0.0690632	0.0372719	0.0853446	0.0836113	0.0629178	0.0841679	0.0882994	0.0608088	0.0553937	0.0761744	0.0569263	0.059768	0.0320082	0.0734552	0.0699096	0.0633058	0.0373771	0.0422338	0.0557273	0.0720286	0.0463563	0.0861789	0.0496323	0.0528394	0.0407587	0.0599645	0.0554381	0.0626955	0.0671399	0.0443338	0.0472487	0.0849796	0.0623394	0.168869	0.0932428	0.083989	0.0693338	0.0725181	0.0475208	0.0379621	0.102957	0.0523687	0.0699851	0.0749851	0.0575257	0.0763592	0.0505179	0.0700298
TP73	cg19783114	0.0122783	0.0224731	0.0408355	0.0279019	0.0402174	0.0516601	0.0220241	0.0207823	0.0248206	0.0199596	0.0274745	0.0483988	0.0241331	0.0310909	0.0263802	0.046332	0.0147398	0.032555	0.039766	0.037169	0.0515699	0.0309002	0.033752	0.0281112	0.0165724	0.0265262	0.0112851	0.0194677	0.0495192	0.0257057	0.0174508	0.0202032	0.0164585	0.0153982	0.0651698	0.0501893	0.0169172	0.0109379	0.029154	0.014962	0.0187795	0.0123717	0.0413952	0.0185524	0.02661	0.0390698	0.0268971	0.049793
TP73	cg21906716	0.620288	0.652867	0.833116	0.850208	0.53534	0.713626	0.691612	0.770682	0.520687	0.797474	0.50342	0.240456	0.642675	0.876674	0.76424	0.636421	0.487771	0.526699	0.704366	0.803782	0.72779	0.895667	0.418732	0.731246	0.402295	0.906368	0.84532	0.899694	0.473526	0.82512	0.432777	0.71994	0.583833	0.800198	0.619341	0.835087	0.816184	0.902204	0.827959	0.879495	0.626138	0.19408	0.761023	0.831125	0.660201	0.308795	0.822187	0.803656
TP73	cg25115460	0.546749	0.597085	0.922771	0.445526	0.687307	0.734348	0.752754	0.77343	0.710628	0.907463	0.619742	0.306977	0.82342	0.878945	0.936103	0.616283	0.803262	0.835365	0.934188	0.742435	0.923861	0.920282	0.378158	0.700993	0.373873	0.79894	0.95192	0.354931	0.85146	0.7854	0.902847	0.848204	0.734533	0.933934	0.912274	0.911543	0.717694	0.952181	0.926198	0.946059	0.949607	0.580215	0.918277	0.943809	0.870749	0.859466	0.833038	0.90471
TP73	cg25885108	0.0409685	0.0538375	0.103278	0.141206	0.142432	0.0776699	0.116999	0.0472917	0.059297	0.0891489	0.087195	0.0571354	0.0809978	0.100343	0.0752553	0.099055	0.0605988	0.0398877	0.0919708	0.0757927	0.0564706	0.116128	0.0383107	0.0995905	0.0543043	0.0751967	0.0764884	0.0684647	0.0665922	0.0396617	0.0666181	0.0398742	0.0707519	0.0314403	0.0991727	0.107132	0.0521192	0.0360146	0.0595977	0.0358768	0.0520646	0.0535494	0.1538	0.0540027	0.0835523	0.0685634	0.159809	0.104736
TP73	cg26208930	0.66974	0.722993	0.938926	0.79689	0.780809	0.631005	0.756108	0.711087	0.502065	0.779777	0.573211	0.587718	0.562044	0.94535	0.698331	0.554394	0.552125	0.921368	0.921442	0.766166	0.821125	0.933343	0.518772	0.815933	0.459543	0.906067	0.948096	0.689232	0.808593	0.75722	0.930132	0.942694	0.662112	0.940391	0.959368	0.957505	0.846922	0.976187	0.946562	0.934731	0.960394	0.640439	0.932075	0.953148	0.946876	0.78623	0.953026	0.951387
TP73	cg00565688	0.0516739	0.0528662	0.108761	0.596611	0.0697438	0.0532542	0.080558	0.0869381	0.0265853	0.0564105	0.0436606	0.0359258	0.0275873	0.0527784	0.0260776	0.0606847	0.026204	0.0307905	0.0369504	0.0880458	0.02417	0.116667	0.0260386	0.0762542	0.0195704	0.510362	0.0383074	0.184891	0.0781694	0.0847464	0.0650136	0.0994599	0.0632893	0.0148461	0.0423765	0.0659437	0.0883269	0.0805011	0.0134103	0.0385607	0.121029	0.0185769	0.0344801	0.0653749	0.0326365	0.0681173	0.891631	0.0597391
TP73	cg03568718	0.680742	0.738243	0.944525	0.758938	0.50398	0.549558	0.674643	0.6977	0.493162	0.916757	0.514367	0.504543	0.54674	0.930638	0.787547	0.640679	0.322698	0.715798	0.64171	0.883494	0.68282	0.940913	0.583253	0.798815	0.491775	0.939884	0.92962	0.886542	0.453251	0.728565	0.654168	0.943928	0.6007	0.55727	0.901235	0.933378	0.874919	0.93212	0.92701	0.908462	0.980299	0.397722	0.764174	0.928134	0.921739	0.504355	0.947192	0.886467
TP73	cg03846767	0.493863	0.610007	0.855682	0.550916	0.652857	0.425645	0.635835	0.537924	0.397717	0.678666	0.300318	0.219524	0.454001	0.756154	0.666608	0.356227	0.358699	0.767004	0.834317	0.754812	0.757714	0.828061	0.263486	0.582328	0.195923	0.762615	0.869263	0.512644	0.715445	0.750934	0.854815	0.801941	0.489702	0.847804	0.816083	0.818057	0.743416	0.810781	0.803276	0.870421	0.691385	0.530151	0.810723	0.815735	0.752343	0.657423	0.79554	0.852957
TP73	cg04391111	0.0315692	0.027378	0.0789062	0.60022	0.0500154	0.0567562	0.044813	0.0215806	0.018842	0.0256549	0.0270568	0.0282705	0.023233	0.0454726	0.0376336	0.0605344	0.0141667	0.0297738	0.0387281	0.0365773	0.0347561	0.0553127	0.0348604	0.0394665	0.0149972	0.378189	0.0256917	0.105635	0.058629	0.185659	0.022061	0.0542477	0.038039	0.0136505	0.0989176	0.0462809	0.0347678	0.0311976	0.0154915	0.0148484	0.0306458	0.0214822	0.0267769	0.033468	0.0347506	0.018049	0.917509	0.0481034
TP73	cg05924583	0.0922542	0.105762	0.206095	0.298836	0.144238	0.125125	0.138075	0.15191	0.104367	0.130852	0.0990205	0.0977226	0.12313	0.125834	0.125346	0.110666	0.0841218	0.0717403	0.112116	0.179773	0.108615	0.149357	0.117347	0.14184	0.086019	0.153307	0.157448	0.13344	0.0998757	0.135592	0.103704	0.117619	0.112928	0.0762203	0.204263	0.142936	0.176684	0.131141	0.115097	0.108564	0.0842105	0.0733032	0.12034	0.104964	0.104472	0.13047	0.125334	0.124767
CCND1	cg16794682	0.430944	0.52095	0.661293	0.249045	0.317751	0.311005	0.434184	0.434065	0.262239	0.419545	0.320875	0.354398	0.204227	0.625517	0.232672	0.315989	0.247637	0.119186	0.245271	0.559296	0.247937	0.74802	0.273793	0.607031	0.169512	0.587429	0.544193	0.252515	0.267962	0.220136	0.418482	0.686414	0.28384	0.15951	0.730281	0.537776	0.72797	0.597635	0.246852	0.353686	0.680133	0.244408	0.202876	0.316708	0.553895	0.223793	0.134536	0.476066
CCND1	cg19047670	0.50342	0.501919	0.745767	0.16557	0.240317	0.310865	0.435866	0.442979	0.240209	0.38772	0.324761	0.249575	0.21887	0.589693	0.302938	0.339556	0.264213	0.101688	0.231598	0.464646	0.21015	0.675879	0.281515	0.599235	0.164867	0.548587	0.665753	0.243189	0.259338	0.214988	0.43036	0.741615	0.338195	0.153468	0.683853	0.5886	0.713475	0.694374	0.238528	0.288639	0.735859	0.237512	0.216146	0.306876	0.530985	0.218345	0.120792	0.465689
CCND1	cg25060573	NA	0.0746949	0.0895139	0.0662651	0.0869207	0.0883277	0.0767597	0.0469328	0.0866181	0.0987779	0.0636317	0.0831236	0.0586223	0.0942859	0.0785264	0.114368	0.0602882	0.0878211	0.0488741	0.063937	0.0440991	0.0524092	0.0682627	0.0595834	0.040448	0.0740357	0.0393983	0.0607194	0.129394	0.0677786	0.0605262	0.064779	0.0475425	0.0316258	0.136933	0.0941869	0.0498704	0.0689721	0.0432224	0.0488117	0.0772854	0.0463089	0.0656744	0.0587834	0.0544647	0.044455	0.0713491	0.0586014
CCND1	cg00858899	0.131903	0.157639	0.236527	0.134489	0.187871	0.202286	0.16168	0.13207	0.138971	0.169436	0.110582	0.141859	0.103754	0.189712	0.0688032	0.175436	0.126724	0.112285	0.1238	0.140032	0.1109	0.15157	0.159668	0.145819	0.11926	0.154302	0.132543	0.127415	0.2077	0.103107	0.087185	0.192679	0.093883	0.0713679	0.261653	0.236399	0.127502	0.0776034	0.135704	0.0871851	0.119565	0.0741567	0.15026	0.10264	0.0801519	0.154008	0.121753	0.128183
CCND1	cg00953256	0.515419	0.556705	0.690768	0.244174	0.349397	0.360433	0.482778	0.477191	0.258142	0.441341	0.377072	0.355843	0.252497	0.621658	0.254046	0.370391	0.25621	0.233605	0.283959	0.737988	0.312486	0.740827	0.294971	0.687346	0.246863	0.761773	0.729304	0.311356	0.305439	0.412896	0.756272	0.854932	0.383642	0.220473	0.617882	0.486285	0.724067	0.805578	0.235778	0.390821	0.632261	0.334434	0.680568	0.62115	0.701618	0.254863	0.175089	0.58418
CCND1	cg02723533	0.617658	0.743779	0.958191	0.230373	0.383497	0.435561	0.602565	0.579901	0.362919	0.603573	0.405583	0.49343	0.339422	0.908938	0.336517	0.365669	0.287716	0.225947	0.364646	0.949029	0.342942	0.960568	0.341498	0.887271	0.205243	0.911556	0.968219	0.377791	0.346173	0.713671	0.921526	0.968869	0.426443	0.375034	0.920679	0.661113	0.976255	0.922449	0.211432	0.60836	0.985012	0.498441	0.803241	0.77977	0.874105	0.268296	0.0737976	0.670264
CCND1	cg04717045	0.610464	0.605387	0.787863	0.384948	0.450622	0.414644	0.438478	0.535034	0.348409	0.536258	0.371704	0.42738	0.335694	0.745717	0.395323	0.280872	0.406635	0.383127	0.410108	0.751319	0.420622	0.733727	0.390662	0.694946	0.270811	0.737896	0.77403	0.432965	0.418698	0.587063	0.734602	0.821439	0.38291	0.484227	0.690028	0.681459	0.806768	0.796184	0.284859	0.625472	0.776397	0.457776	0.736335	0.623576	0.81418	0.306513	0.225363	0.656295
CCND1	cg05164185	0.0622299	0.0820061	0.189898	0.135229	0.182302	0.18832	0.178128	0.0399807	0.175486	0.102652	0.0733725	0.102949	0.0353056	0.127263	0.118471	0.122548	0.0592365	0.112985	0.0422584	0.0519634	0.0510727	0.0820944	0.0998948	0.0717029	0.0642127	0.209637	0.0479097	0.0641604	0.184489	0.0457764	0.0478136	0.215339	0.0554272	0.0704291	0.346591	0.172113	0.0308402	0.0377016	0.079227	0.0546722	0.153315	0.0346304	0.0892313	0.0692724	0.0295594	0.0567153	0.1018	0.0618044
CCND1	cg05200606	0.0540619	0.0912418	0.100834	0.130412	0.0947804	0.105419	0.0994017	0.0694252	0.0837025	0.162117	0.1126	0.0904	0.0932929	0.0780609	0.0859328	0.102761	0.0839184	0.0858367	0.16857	0.114962	0.127811	0.0628427	0.079312	0.0696762	0.101775	0.0749389	0.0992814	0.0695545	0.122744	0.0992173	0.117349	0.0808251	0.0668936	0.0453084	0.0847156	0.11229	0.091989	0.101449	0.141151	0.101419	0.0517407	0.0887967	0.0938985	0.102212	0.138808	0.116613	0.0827837	0.0999309
CCND1	cg06539449	0.419128	0.451005	0.765344	0.243368	0.320447	0.249085	0.314052	0.361372	0.135451	0.379284	0.246351	0.213879	0.136054	0.586917	0.198169	0.187819	0.154514	0.10412	0.162735	0.658691	0.174669	0.682475	0.197012	0.701526	0.111872	0.67452	0.618321	0.136967	0.2292	0.112998	0.308463	0.774038	0.243602	0.104103	0.657586	0.676067	0.728896	0.708796	0.154931	0.180172	0.406593	0.185969	0.120114	0.20604	0.38087	0.160613	0.130984	0.311869
CCND1	cg07339327	0.588454	0.677479	0.890921	0.317202	0.442122	0.394489	0.499697	0.550802	0.265191	0.592159	0.445505	0.328034	0.248497	0.78966	0.287433	0.327064	0.271739	0.134639	0.286819	0.787054	0.269773	0.836392	0.296707	0.848711	0.16985	0.870832	0.829258	0.220488	0.298898	0.167167	0.475995	0.891713	0.375733	0.169352	0.821213	0.86337	0.88883	0.799207	0.227025	0.375293	0.807134	0.309568	0.160522	0.299289	0.778205	0.246284	0.125775	0.549788
CCND1	cg07426960	0.429465	0.437238	0.58668	0.312382	0.357379	0.429682	0.369203	0.382147	0.302824	0.430288	0.288431	0.432407	0.330547	0.505211	0.306147	0.300966	0.206199	0.435155	0.366131	0.662838	0.483374	0.544287	0.304377	0.445898	0.18214	0.615025	0.603801	0.523777	0.314403	0.417129	0.570363	0.711272	0.404086	0.577293	0.576333	0.40952	0.617939	0.679219	0.166513	0.640998	0.673605	0.543769	0.580606	0.68266	0.71741	0.226383	0.104015	0.46221
CCND1	cg08170622	0.034382	0.0363976	0.0577176	0.0561387	0.0480764	0.0878774	0.103732	0.0250958	0.0708396	0.0727111	0.0503502	0.0656155	0.0347044	0.0610882	0.0564921	0.0499969	0.0376874	0.0290167	0.0645346	0.0651608	0.0585782	0.0538141	0.0625543	0.0522708	0.0242671	0.0574046	0.0488696	0.0510899	0.0574768	0.0502114	0.0330233	0.0718001	0.0349116	0.0279674	0.160894	0.0435106	0.0429613	0.0540426	0.0477794	0.0615557	0.102376	0.0226062	0.0677171	0.0690836	0.0454137	0.0445905	0.0658524	0.0715027
CCND1	cg09637363	0.62293	0.621875	0.755729	0.259225	0.386113	0.495791	0.590198	0.555364	0.396246	0.416554	0.47645	0.420261	0.422063	0.606106	0.424793	0.454742	0.376727	0.0709302	0.399986	0.577635	0.285232	0.764503	0.475525	0.688827	0.3	0.7059	0.661825	0.288342	0.377208	0.201436	0.369055	0.774103	0.495071	0.252304	0.573773	0.445071	0.703354	0.724445	0.364421	0.332945	0.793567	0.341016	0.152181	0.483288	0.233703	0.322689	0.115732	0.59594
CCND1	cg10539418	0.0754224	0.0544317	0.0988125	0.0898576	0.0844543	0.091227	0.102143	0.0700539	0.0919925	0.109115	0.0902919	0.0764644	0.0669002	0.082354	0.0575874	0.0970372	0.0556218	0.0755795	0.0993701	0.0855315	0.0805054	0.102062	0.0958143	0.0640906	0.0645405	0.0623035	0.0700568	0.0823746	0.102965	0.065648	0.0730495	0.0657056	0.0763619	0.049707	0.0857468	0.104974	0.0793172	0.0974718	0.0622022	0.0483988	NA	0.0730166	0.0819149	0.0953084	0.09613	0.0901068	0.0773852	0.0969184
CCND1	cg11802013	0.659906	0.699555	0.836533	0.455897	0.562606	0.529968	0.646666	0.645825	0.49602	0.668533	0.557816	0.603879	0.572688	0.75225	0.512687	0.516781	0.484907	0.628578	0.566822	0.832908	0.596002	0.801294	0.500749	0.776775	0.444633	0.836574	0.851544	0.602481	0.548634	0.653191	0.752273	0.894995	0.600973	0.649839	0.840244	0.674943	0.873863	0.824009	0.443802	0.704512	0.894435	0.702011	0.763952	0.804056	0.773909	0.41661	0.339861	0.67881
CCND1	cg12266049	0.441326	0.545207	0.894372	0.28262	0.332393	0.462369	0.450644	0.511927	0.316068	0.519067	0.401663	0.340757	0.3148	0.746163	0.282263	0.406505	0.287197	0.055903	0.246153	0.644757	0.218555	0.781925	0.313531	0.704183	0.208164	0.758227	0.804515	0.242042	0.324682	0.190157	0.462335	0.871665	0.367764	0.177047	0.833979	0.721785	0.888001	0.748255	0.305409	0.294766	0.942315	0.316975	0.143825	0.363049	0.635378	0.267083	0.100725	0.483702
CCND1	cg13608094	0.66742	0.744774	0.91816	0.335682	0.48631	0.454809	0.622994	0.719207	0.285125	0.587129	0.503047	0.477861	0.317915	0.845322	0.366185	0.467076	0.376826	0.123084	0.402808	0.881286	0.26784	0.834612	0.462182	0.879819	0.275771	0.838218	0.919294	0.222552	0.457845	0.16575	0.592762	0.932722	0.541864	0.188255	0.846979	0.877748	0.918172	0.881132	0.217006	0.310226	0.950342	0.402566	0.194771	0.482726	0.70997	0.369369	0.105929	0.6967
RUNX3	cg18231267	0.785342	0.835203	0.827145	0.76163	0.604847	0.72748	0.738802	0.678275	0.363251	0.778727	0.415905	0.385342	0.540382	0.787652	0.499667	0.513836	0.822181	0.808405	0.886321	0.802952	0.805251	0.815268	0.354317	0.752479	0.664646	0.871994	0.879338	0.253527	0.883257	0.215823	0.873651	0.870938	0.904798	0.888208	0.72978	0.834821	0.905909	0.881347	0.803822	0.827528	0.865086	0.876905	0.756966	0.888371	0.848473	0.879088	0.770465	0.82539
RUNX3	cg18813928	0.951928	0.94763	0.914544	0.933823	0.906551	0.8928	0.903313	0.92737	0.904427	0.925904	0.913643	0.813153	0.917876	0.901475	0.945769	0.902215	0.945785	0.879252	0.937448	0.905937	0.934397	0.919709	0.897238	0.903524	0.93328	0.933683	0.937821	0.767097	0.874105	0.939846	0.939953	0.919853	0.942689	0.925492	0.823682	0.899719	0.942878	0.921102	0.945956	0.937184	0.816863	0.949032	0.908708	0.946219	0.869699	0.932723	0.90972	0.905596
RUNX3	cg22737001	0.0417221	0.063955	0.121364	0.088881	0.0876615	0.0896983	0.0744236	0.0511804	0.0581017	0.0584651	0.0423364	0.0693031	0.0654684	0.108619	0.0818105	0.0946457	0.0475564	0.0754734	0.0839958	0.0467124	0.0748428	0.0865865	0.0844736	0.0481769	0.0739781	0.0574194	0.049103	0.087326	0.0641803	0.0579357	0.0575389	0.0465682	0.0423433	0.0529197	0.151423	0.118669	0.0669483	0.0487958	0.0762557	0.0748268	0.0239442	0.0527118	0.072304	0.0534104	0.0931404	0.121359	0.0820209	0.0701328
RUNX3	cg23919867	0.841945	0.83296	0.810525	0.838576	0.814124	0.829808	0.799972	0.822095	0.789232	0.83287	0.750907	0.661632	0.790936	0.778564	0.853671	0.787057	0.8324	0.756993	0.801959	0.793665	0.819927	0.808537	0.769079	0.817932	0.809677	0.813494	0.810478	0.68149	0.794643	0.832669	0.814898	0.789194	0.834055	0.795027	0.751555	0.77	0.819793	0.833093	0.799293	0.783776	0.702156	0.850137	0.769688	0.817602	0.755407	0.827059	0.741835	0.787619
RUNX3	cg24019564	0.202971	0.308383	0.262285	0.158805	0.232493	0.197249	0.267508	0.233663	0.202474	0.186392	0.296857	0.188006	0.186496	0.249287	0.208253	0.160682	0.138899	0.188237	0.162944	0.248107	0.165635	0.412878	0.266485	0.28213	0.187528	0.237546	0.271231	0.228593	0.241343	0.166628	0.228363	0.470256	0.283442	0.168577	0.174257	0.228862	0.190209	0.467408	0.152776	0.180184	0.53597	0.377125	0.181667	0.228539	0.207944	0.192639	0.196594	0.316881
RUNX3	cg25178645	0.871281	0.851716	0.942976	0.904124	0.654305	0.853578	0.876575	0.81994	0.665141	0.946235	0.684554	0.610382	0.537526	0.922832	0.6862	0.706387	0.808123	0.94642	0.964396	0.903826	0.962013	0.957013	0.62994	0.824329	0.796867	0.963377	0.985596	0.426194	0.949164	0.386599	0.968019	0.928013	0.968354	0.985231	0.967278	0.962837	0.955245	0.985263	0.962682	0.946884	0.978009	0.979814	0.959395	0.96436	0.981943	0.965878	0.963615	0.96928
RUNX3	cg27360282	0.810644	0.850643	0.914467	0.901168	0.44617	0.863788	0.848679	0.848106	0.700115	0.896955	0.655376	0.366951	0.681812	0.885421	0.837364	0.772436	0.902049	0.859111	0.91282	0.871303	0.891066	0.93349	0.634824	0.741274	0.80234	0.904708	0.920116	0.281295	0.880967	0.624154	0.852534	0.91702	0.940369	0.926158	0.887092	0.908834	0.934844	0.950172	0.920718	0.905657	0.87199	0.918564	0.883764	0.922588	0.893928	0.888026	0.867343	0.878996
RUNX3	cg00117172	0.113445	0.15828	0.199303	0.131577	0.175876	0.162276	0.17597	0.133467	0.14553	0.179239	0.151284	0.204353	0.147472	0.167823	0.123162	0.163463	0.144022	0.12646	0.15806	0.148843	0.165237	0.161682	0.146641	0.17288	0.13178	0.171294	0.17887	0.135159	0.14849	0.186042	0.150364	0.135367	0.126733	0.165501	0.165303	0.173756	0.151557	0.158184	0.174224	0.157801	0.126267	0.157233	0.18136	0.166947	0.208439	0.146832	0.195551	0.15797
RUNX3	cg00572797	0.981914	0.974271	0.940517	0.955665	0.937758	0.948146	0.948449	0.977308	0.953731	0.970968	0.922762	0.795068	0.953568	0.931694	0.97368	0.940282	0.979776	0.934461	0.965219	0.969259	0.971549	0.971778	0.939004	0.941981	0.963354	0.974269	0.986204	0.725682	0.937539	0.96724	0.969544	0.963026	0.974332	0.948322	0.83927	0.927713	0.978087	0.987067	0.966768	0.977214	0.91715	0.979047	0.934935	0.959236	0.916487	0.960658	0.916451	0.963874
RUNX3	cg02723372	0.714862	0.79566	0.877433	0.795534	0.644594	0.748126	0.712123	0.681107	0.465565	0.793012	0.473905	0.455478	0.569012	0.84703	0.684582	0.634058	0.737077	0.784673	0.867332	0.804844	0.848045	0.863259	0.479468	0.726212	0.62218	0.882208	0.885713	0.41951	0.832514	0.592707	0.851054	0.829757	0.871387	0.864574	0.813575	0.849241	0.870483	0.897262	0.821464	0.888073	0.925384	0.877322	0.879402	0.872277	0.886755	0.861549	0.879127	0.853332
RUNX3	cg03171924	0.350546	0.382967	0.430708	0.124845	0.208423	0.250137	0.37885	0.347976	0.147297	0.179415	0.335971	0.191185	0.179918	0.218778	0.262185	0.378828	0.150267	0.0747143	0.165649	0.318172	0.119127	0.574763	0.202763	0.461751	0.141854	0.311657	0.309075	0.172381	0.322106	0.0928499	0.379208	0.724693	0.455159	0.196739	0.362649	0.232885	0.358644	0.794783	0.131517	0.169125	0.494159	0.536892	0.096439	0.440125	0.0658846	0.277266	0.100406	0.524559
RUNX3	cg04757093	0.635558	0.699533	0.722825	0.548037	0.611976	0.57312	0.623184	0.577653	0.34751	0.662229	0.410158	0.467633	0.424496	0.665138	0.485723	0.425953	0.542355	0.735325	0.665072	0.711208	0.723389	0.695484	0.420497	0.67941	0.52589	0.808384	0.767098	0.463042	0.75341	0.35744	0.639955	0.79829	0.783792	0.768621	0.88236	0.837561	0.757015	0.781518	0.524199	0.626249	0.908936	0.854766	0.846268	0.777539	0.705937	0.756947	0.811753	0.731459
RUNX3	cg06037693	0.822619	0.858409	0.829651	0.813632	0.794143	0.814982	0.831573	0.796293	0.655136	0.873449	0.759008	0.75892	0.84736	0.823688	0.87545	0.805853	0.860823	0.828211	0.863886	0.845095	0.878448	0.831407	0.831704	0.710001	0.874318	0.861773	0.872454	0.627412	0.851775	0.814991	0.82379	0.799176	0.839891	0.88332	0.7772	0.856139	0.823703	0.843596	0.874776	0.869781	0.860024	0.88305	0.869033	0.839568	0.855887	0.851179	0.883185	0.805248
RUNX3	cg06377278	0.0367825	0.0253183	0.0617112	0.0517086	0.0523862	0.0424007	0.0559748	0.0355799	0.0250165	0.0368393	0.0441272	0.0364885	0.0328656	0.071796	0.0356992	0.0579464	0.0145173	0.0566991	0.0629499	0.0379937	0.0486223	0.0545377	0.0522378	0.0350756	0.0379442	0.0446252	0.024787	0.0278614	0.0548499	0.0438555	0.0227709	0.0293609	0.0303139	0.0290666	0.0750493	0.070928	0.0364629	0.0364869	0.054312	0.0326727	0.0137438	0.0207758	0.0603648	0.0335335	0.0672037	0.0461522	0.0589237	0.0511094
RUNX3	cg08705994	0.957936	0.960997	0.92534	0.915659	0.905251	0.883364	0.891639	0.950195	0.9553	0.930262	0.897601	0.813676	0.954293	0.899199	0.958496	0.878377	0.95922	0.84517	0.956825	0.874783	0.942	0.944318	0.920892	0.926629	0.936308	0.939796	0.970776	0.718133	0.923554	0.930339	0.972151	0.932359	0.961379	0.895485	0.772817	0.91167	0.95224	0.954077	0.950636	0.962654	0.844961	0.962822	0.940992	0.973758	0.899704	0.944854	0.886198	0.900481
RUNX3	cg13461622	0.696366	0.671196	0.554593	0.67632	0.589395	0.65609	0.603594	0.531877	0.417829	0.658165	0.250425	0.494256	0.620081	0.586386	0.63937	0.563761	0.743211	0.788747	0.791087	0.540398	0.687153	0.416536	0.585324	0.549094	0.575029	0.630608	0.820849	0.476132	0.586626	0.510091	0.590775	0.508825	0.644706	0.611922	0.571519	0.710072	0.619138	0.41582	0.691619	0.571715	0.294872	0.693733	0.684518	0.692937	0.596586	0.675466	0.624951	0.563397
RUNX3	cg14182690	0.818563	0.808191	0.767966	0.805444	0.542644	0.602596	0.712001	0.587112	0.316379	0.672341	0.264958	0.38741	0.743823	0.624384	0.791393	0.595212	0.782849	0.751048	0.873464	0.696383	0.860839	0.596399	0.8451	0.545154	0.807292	0.74832	0.745379	0.233333	0.772217	0.307121	0.758068	0.64446	0.838332	0.86839	0.803627	0.807915	0.763482	0.762509	0.762427	0.758109	0.792277	0.891397	0.827342	0.802476	0.658398	0.817281	0.857763	0.604448
RUNX3	cg14645650	0.893254	0.884188	0.913037	0.923103	0.679364	0.892806	0.893577	0.85472	0.635021	0.944661	0.705818	0.629044	0.659463	0.915991	0.775663	0.740193	0.822742	0.957122	0.965288	0.935071	0.940658	0.934106	0.677718	0.845837	0.850989	0.943079	0.979592	0.471324	0.927758	0.734027	0.958429	0.937752	0.961075	0.961132	0.927052	0.920906	0.977039	0.976913	0.951797	0.95316	0.979055	0.975088	0.947261	0.967827	0.930926	0.952129	0.916772	0.944355
RUNX3	cg16529592	0.76216	0.781669	0.757704	0.783551	0.776949	0.751736	0.747207	0.740556	0.64859	0.798484	0.477062	0.504318	0.749386	0.803587	0.82777	0.707485	0.807455	0.843597	0.807646	0.74409	0.835642	0.727853	0.801614	0.652409	0.861008	0.802765	0.786384	0.535868	0.788349	0.616289	0.801225	0.606893	0.813287	0.858598	0.72808	0.783151	0.798858	0.725193	0.803481	0.774298	0.84583	0.862813	0.826049	0.792883	0.817878	0.815504	0.794388	0.688706
CTSZ	cg23265096	0.589073	0.52067	0.40021	0.815486	0.758247	0.698786	0.633373	0.55711	0.737259	0.610538	0.646998	0.674566	0.721384	0.399805	0.740149	0.619902	0.777413	0.911912	0.732066	0.601278	0.739618	0.288039	0.708567	0.47195	0.747571	0.50567	0.434294	0.756269	0.644477	0.855745	0.725882	0.335948	0.669192	0.798331	0.394377	0.665842	0.474891	0.436377	0.793181	0.769988	0.169998	0.7441	0.901583	0.659882	0.865244	0.74286	0.904623	0.515325
CTSZ	cg23679724	0.742219	0.614919	0.583681	0.832413	0.838101	0.841293	0.760157	0.742619	0.835964	0.728018	0.762221	0.826288	0.851807	0.575307	0.892478	0.732192	0.801418	0.902772	0.826678	0.736425	0.850474	0.52098	0.818771	0.533109	0.854446	0.51864	0.744575	0.884876	0.778548	0.891893	0.84941	0.510718	0.866354	0.895369	0.541188	0.692421	0.648663	0.766777	0.83339	0.820229	0.595287	0.830445	0.896973	0.856241	0.902249	0.810069	0.886502	0.707682
CTSZ	cg01623438	0.642057	0.670128	0.60023	0.78069	0.721343	0.702275	0.652958	0.681511	0.760444	0.706999	0.626378	0.746554	0.676604	0.699455	0.732209	0.677864	0.8023	0.743281	0.747543	0.685798	0.723616	0.511178	0.652691	0.569712	0.749638	0.695996	0.663157	0.719689	0.690703	0.720502	0.721828	0.361708	0.676022	0.729418	0.60963	0.697428	0.604547	0.484131	0.780363	0.758634	0.549889	0.785474	0.751623	0.606738	0.749166	0.746059	0.753956	0.652981
CTSZ	cg01663968	0.627149	0.458373	0.175344	0.794159	0.681892	0.397223	0.605969	0.202254	0.422824	0.430587	0.527571	0.387517	0.251372	0.139733	0.233715	0.482038	0.581939	0.792013	0.726616	0.592478	0.661593	0.147265	0.649747	0.351986	0.695552	0.382742	0.104869	0.617601	0.464576	0.837524	0.426214	0.234031	0.723132	0.868333	0.488729	0.669787	0.335429	0.275949	0.838129	0.197999	0.0564764	0.792274	0.849289	0.60115	0.597435	0.754541	0.745406	0.241952
CTSZ	cg06385087	0.463276	0.326054	0.15677	0.776587	0.664438	0.431234	0.482124	0.289547	0.429983	0.456355	0.44969	0.399142	0.319403	0.146495	0.225381	0.423157	0.566597	0.835628	0.683916	0.472611	0.67243	0.0765835	0.645716	0.252007	0.673488	0.305621	0.118872	0.781349	0.408968	0.838727	0.473975	0.239227	0.609756	0.786662	0.194033	0.544588	0.273047	0.20194	0.68729	0.454591	0.101017	0.666954	0.873862	0.571943	0.667658	0.626246	0.842439	0.281774
CTSZ	cg13021192	0.863907	0.743218	0.335616	0.937549	0.894341	0.686174	0.8752	0.496516	0.666523	0.715962	0.837208	0.587254	0.517696	0.3807	0.526167	0.700531	0.803182	0.923389	0.922069	0.842509	0.919212	0.279635	0.899672	0.655698	0.941892	0.751499	0.296128	0.954136	0.704566	0.950919	0.823245	0.347268	0.883392	0.974968	0.446983	0.898508	0.634784	0.535981	0.942649	0.409731	0.261304	0.94244	0.934338	0.905027	0.815848	0.911594	0.948866	0.385532
CTSZ	cg16179125	0.75336	0.6804	0.576068	0.867684	0.814269	0.736043	0.783018	0.599908	0.686806	0.769079	0.750251	0.702125	0.664949	0.48502	0.57877	0.70621	0.78788	0.954143	0.869252	0.70919	0.821523	0.405582	0.834662	0.662145	0.892371	0.6962	0.428041	0.917833	0.625962	0.903347	0.678181	0.528602	0.791284	0.908585	0.51144	0.774527	0.601268	0.664347	0.859045	0.598766	0.165208	0.815624	0.934026	0.804762	0.722213	0.864091	0.938447	0.543969
DUSP2	cg01148741	0.330558	0.282399	0.406859	0.595889	0.485013	0.490854	0.233117	0.401695	0.168123	0.600116	0.156147	0.162367	0.3868	0.351283	0.366012	0.354329	0.77527	0.774294	0.513487	0.484393	0.579065	0.299693	0.164118	0.321911	0.342408	0.577634	0.492692	0.895063	0.525995	0.836035	0.227099	0.256746	0.639796	0.69071	0.439381	0.688378	0.465001	0.18104	0.859248	0.721823	0.291417	0.665649	0.89826	0.568785	0.788786	0.663072	0.789906	0.500933
DUSP2	cg05732530	0.0496941	0.0661161	0.0834954	0.0738549	0.0916711	0.0804085	0.0905263	0.0617796	0.06783	0.0656087	0.0667487	0.0573797	0.0604152	0.0713504	0.079567	0.07627	0.0760897	0.0585549	0.0779022	0.0730587	0.0776291	0.0806484	0.0620952	0.0597094	0.0638412	0.181487	0.070587	0.225097	0.0777169	0.0780713	0.0583774	0.103106	0.0629496	0.0436391	0.0806527	0.684502	0.0514327	0.070352	0.0690076	0.0689336	0.0558288	0.0480691	0.781338	0.0741887	0.0574696	0.0671113	0.920828	0.0788331
HPN	cg06151964	0.261273	0.355501	0.295252	0.824329	0.727824	0.728333	0.247876	0.437628	0.297416	0.56365	0.112711	0.170628	0.151756	0.271203	0.613593	0.611369	0.773095	0.818065	0.530879	0.540695	0.733172	0.227118	0.104384	0.31956	0.1015	0.43967	0.563893	0.171744	0.617466	0.125212	0.722861	0.182567	0.502271	0.815378	0.544027	0.669552	0.395465	0.283373	0.839698	0.66628	0.227763	0.641578	0.808259	0.714936	0.804218	0.766028	0.875321	0.581199
HPN	cg24715735	0.154645	0.147097	0.153412	0.839397	0.675869	0.62176	0.124774	0.280129	0.180523	0.522701	0.061592	0.0597738	0.0798013	0.150438	0.564936	0.559183	0.791427	0.818788	0.439183	0.381192	0.729891	0.146544	0.0632491	0.121435	0.0444257	0.400198	0.400632	0.0725929	0.623846	0.077663	0.684967	0.110601	0.467592	0.734531	0.355468	0.746846	0.276562	0.184325	0.800918	0.79342	0.0774409	0.497821	0.85655	0.636274	0.893076	0.727247	0.905914	0.340446
JAK2	cg20394284	0.498776	0.406165	0.489782	0.485587	0.239618	0.598506	0.636456	0.396514	0.407331	0.623847	0.298328	0.280848	0.547167	0.478687	0.365057	0.297328	0.331307	0.318655	0.636404	0.519643	0.374924	0.481955	0.377733	0.467146	0.28585	0.372434	0.559567	0.757135	0.565217	0.748202	0.141809	0.629503	0.554956	0.732976	0.527442	0.43909	0.613846	0.529909	0.497706	0.782795	0.530643	0.396085	0.885416	0.679677	0.738247	0.397801	0.765171	0.488238
LRRC4	cg21129531	0.67033	0.511409	0.86186	0.168969	0.274303	0.363013	0.444475	0.466687	0.23257	0.312899	0.414124	0.295702	0.25016	0.60573	0.244366	0.396269	0.474758	0.18151	0.317049	0.54853	0.5687	0.672893	0.246301	0.761706	0.223817	0.888623	0.774633	0.161367	0.363897	0.814605	0.301376	0.879865	0.394733	0.857427	0.77111	0.617464	0.833021	0.857655	0.929369	0.210019	0.772111	0.228705	0.719442	0.582322	0.102025	0.305397	0.224137	0.584986
LRRC4	cg15087147	0.0377289	0.046809	0.0713579	0.047726	0.0751481	0.0659595	0.0625776	0.0442061	0.0369073	0.0440018	0.0399505	0.0541716	0.0386591	0.0483488	0.0366576	0.0553694	0.035956	0.0551705	0.0496782	0.0537066	0.0638729	0.0513971	0.0577013	0.0356199	0.035616	0.0434582	0.0505222	0.05785	0.0706148	0.0560997	0.0313835	0.061195	0.0360894	0.0273856	0.0676951	0.0547877	0.0402709	0.0256183	0.0280791	0.0366426	0.0399504	0.0366478	0.0571125	0.0532391	0.047504	0.0510148	0.0707515	0.0438207
MAGEA2	cg01743008	0.641127	0.555508	0.712686	0.475733	0.759736	0.694125	0.554961	0.659701	0.454638	0.786596	0.658094	0.413492	0.444669	0.695935	0.476678	0.615426	0.796094	0.811479	0.573196	0.581424	0.770569	0.760043	0.406999	0.703993	0.636138	0.727302	0.754747	0.217616	0.74002	0.294372	0.742023	0.725354	0.792281	0.803007	0.74565	0.594957	0.663819	0.754756	0.736204	0.687728	0.74968	0.769029	0.550579	0.593351	0.774666	0.749542	0.758112	0.737596
MAGEA2	cg12728629	0.679966	0.63085	0.842033	0.516395	0.915554	0.715633	0.60412	0.684459	0.511467	0.882155	0.635944	0.520055	0.494558	0.849878	0.55553	0.625641	0.756271	0.841076	0.636515	0.624846	0.8801	0.886004	0.464776	0.737735	0.616384	0.788782	0.909322	0.354143	0.666404	0.30574	0.901051	0.812577	0.950235	0.939824	0.812394	0.644426	0.741016	0.94936	0.739137	0.617218	0.946915	0.938734	0.60617	0.595692	0.924358	0.92234	0.823186	0.791269
MGMT	cg12981137	0.101674	0.105957	0.0857264	0.120457	0.108644	0.115588	0.120439	0.116477	0.108127	0.0953945	0.0962223	0.0908782	0.0992994	0.112471	0.0880815	0.132782	0.115929	0.0723816	0.124514	0.113082	0.0979407	0.10246	0.101285	0.113562	0.0828341	0.0902576	0.0831472	0.131717	0.0981538	0.108606	0.076947	0.106597	0.097975	0.0992577	0.105659	0.167573	0.104341	0.0912225	0.095815	0.10446	0.0749963	0.0892956	0.13178	0.111837	0.0855164	0.0968053	0.118999	0.106877
MGMT	cg14129786	0.761269	0.706744	0.661878	0.751018	0.671711	0.643223	0.730391	0.764974	0.714591	0.738585	0.679826	0.664734	0.751853	0.544057	0.743861	0.665301	0.750385	0.476228	0.455207	0.721562	0.480618	0.631077	0.625982	0.658103	0.477968	0.680809	0.723072	0.325301	0.696209	0.587713	0.541268	0.566547	0.587901	0.6229	0.406475	0.666293	0.695489	0.863415	0.758778	0.263709	0.343187	0.619127	0.775735	0.583204	0.538008	0.651866	0.674643	0.669161
MGMT	cg16698623	0.919337	0.91028	0.83236	0.932656	0.568422	0.862344	0.867548	0.900353	0.903164	0.912307	0.869838	0.847747	0.889508	0.83192	0.932824	0.886351	0.927001	0.868719	0.833539	0.882334	0.882525	0.851223	0.877452	0.885275	0.873459	0.941864	0.542704	0.829684	0.892302	0.938743	0.890524	0.902939	0.79875	0.91798	0.805494	0.87884	0.944724	0.732739	0.85187	0.893713	0.912747	0.911138	0.929682	0.853434	0.833372	0.867025	0.904218	0.924265
MGMT	cg17686260	0.747865	0.799086	0.704937	0.571453	0.186282	0.682572	0.687356	0.642193	0.694743	0.740332	0.678652	0.637866	0.683883	0.660894	0.615931	0.647742	0.802095	0.390941	0.467159	0.72514	0.494245	0.769179	0.427386	0.644258	0.509487	0.774534	0.655873	0.221745	0.721368	0.773855	0.702997	0.820365	0.671696	0.734885	0.528082	0.589256	0.80173	0.893767	0.559391	0.460562	0.665703	0.732297	0.767006	0.728805	0.380303	0.570833	0.788179	0.791333
MGMT	cg18488970	0.738626	0.777192	0.690919	0.714944	0.301062	0.691565	0.724318	0.709568	0.773227	0.786876	0.812662	0.613813	0.654065	0.663678	0.686871	0.727083	0.787398	0.591211	0.719387	0.743915	0.710007	0.80029	0.626169	0.687271	0.564369	0.78168	0.662281	0.458313	0.691448	0.777584	0.759903	0.7207	0.820718	0.822686	0.538569	0.574954	0.761491	0.887097	0.72751	0.632347	0.666108	0.834773	0.76722	0.783616	0.58453	0.741879	0.667256	0.73895
MGMT	cg19680672	0.668174	0.695212	0.578091	0.724685	0.169089	0.531894	0.486133	0.458867	0.446545	0.512663	0.516412	0.596246	0.594347	0.520442	0.67803	0.584597	0.618308	0.401545	0.464603	0.642911	0.567316	0.704948	0.588337	0.663303	0.475843	0.57195	0.688313	0.35057	0.624584	0.636202	0.551079	0.493824	0.66372	0.405776	0.452285	0.516791	0.482553	0.697366	0.519538	0.535651	0.576023	0.529526	0.52159	0.651911	0.512583	0.489587	0.683959	0.654962
MGMT	cg19706602	0.134302	0.222024	0.23931	0.199841	0.253251	0.198829	0.21788	0.156695	0.291678	0.128947	0.197316	0.222672	0.233748	0.176049	0.182644	0.209449	0.196161	0.251899	0.216788	0.276002	0.17869	0.189471	0.170544	0.165027	0.18595	0.206946	0.173176	0.300956	0.308238	0.169647	0.134093	0.162432	0.173981	0.429208	0.360556	0.293305	0.209675	0.141491	0.139647	0.129096	0.256626	0.260777	0.330182	0.145122	0.264487	0.18321	0.304663	0.191908
MGMT	cg20537325	0.902783	0.893826	0.853863	0.869265	0.845053	0.840659	0.851909	0.869078	0.881973	0.887745	0.884719	0.83309	0.859406	0.872982	0.871773	0.825329	0.897594	0.87575	0.864103	0.8291	0.869565	0.860043	0.875048	0.863034	0.878023	0.877073	0.881359	0.848244	0.815351	0.874457	0.874614	0.765658	0.859612	0.832463	0.762552	0.78308	0.905867	0.858602	0.873956	0.825711	0.758081	0.881699	0.824246	0.906607	0.863969	0.852059	0.860627	0.826753
MGMT	cg20778669	0.857332	0.861442	0.751264	0.834136	0.870385	0.772205	0.74699	0.832309	0.719167	0.860305	0.827126	0.527657	0.775646	0.661049	0.68164	0.666457	0.838269	0.743794	0.67626	0.851557	0.788568	0.825885	0.652445	0.730833	0.690852	0.867682	0.763706	0.537742	0.701229	0.817254	0.863118	0.573023	0.818182	0.64721	0.676573	0.768394	0.848455	0.89594	0.817809	0.673493	0.615977	0.84422	0.7152	0.836156	0.754036	0.831454	0.619797	0.78766
MGMT	cg24580056	0.872392	0.843732	0.853502	0.811045	0.796227	0.827889	0.820453	0.837497	0.82517	0.844729	0.845108	0.838245	0.801156	0.810604	0.853257	0.761541	0.833587	0.534938	0.811844	0.777	0.810604	0.83332	0.824601	0.787695	0.810879	0.820487	0.839299	0.776435	0.78202	0.829121	0.811682	0.764699	0.835288	0.843643	0.762456	0.79315	0.859332	0.850691	0.840312	0.822137	0.813175	0.852701	0.797294	0.851748	0.855144	0.843393	0.784817	0.801036
MGMT	cg25946389	0.1276	0.158104	0.174252	0.102809	0.120233	0.150505	0.14496	0.162208	0.142621	0.144801	0.126059	0.145716	0.113474	0.14186	0.115346	0.12833	0.428392	0.0901192	0.127439	0.18576	0.132678	0.149241	0.146948	0.143521	0.12223	0.141707	0.118138	0.279523	0.126592	0.133017	0.103198	0.177423	0.120661	0.101861	0.27042	0.167116	0.170907	0.157592	0.125755	0.172121	0.110877	0.111319	0.26043	0.15594	0.114698	0.106144	0.746263	0.171516
MGMT	cg26201213	0.434977	0.41905	0.521673	0.607973	0.0965596	0.592559	0.581488	0.560003	0.597375	0.645153	0.192079	0.257274	0.589751	0.460022	0.745382	0.374489	0.525525	0.21938	0.332448	0.352824	0.22151	0.389319	0.455016	0.330259	0.212669	0.434363	0.495824	0.482411	0.421976	0.177792	0.204567	0.33743	0.501637	0.198576	0.697098	0.313324	0.411364	0.174401	0.312192	0.803468	0.301657	0.1564	0.278633	0.594622	0.833023	0.208227	0.528458	0.471704
MGMT	cg27056559	0.859058	0.825665	0.79993	0.846815	0.833169	0.856841	0.849334	0.883529	0.83673	0.828173	0.861141	0.802578	0.832203	0.830466	0.855042	0.822368	0.861054	0.768261	0.834168	0.855702	0.843366	0.818368	0.801637	0.805664	0.857809	0.887907	0.842656	0.826643	0.744141	0.829977	0.852759	0.756197	0.858617	0.805925	0.670607	0.754208	0.883336	0.878892	0.867689	0.855651	0.675719	0.871795	0.844739	0.889	0.843033	0.824806	0.807307	0.811285
MGMT	cg00904483	0.925552	0.880663	0.858492	0.848012	0.820775	0.848558	0.81129	0.907475	0.855572	0.876976	0.929193	0.852075	0.884849	0.859111	0.891335	0.81707	0.874255	0.794032	0.934067	0.805767	0.848968	0.887801	0.871006	0.89612	0.875448	0.890746	0.893713	0.754498	0.667901	0.8621	0.830573	0.798138	0.865029	0.805698	0.692221	0.828323	0.904972	0.890468	0.868264	0.866609	0.73494	0.898229	0.806022	0.870775	0.834701	0.825781	0.78578	0.861942
MGMT	cg02330106	0.620336	0.566756	0.693066	0.661824	0.732982	0.736177	0.670552	0.685301	0.546658	0.749952	0.74043	0.450624	0.587656	0.608099	0.824088	0.669155	0.829018	0.586244	0.752765	0.832383	0.510547	0.716658	0.706365	0.664107	0.536331	0.702335	0.853271	0.742245	0.743548	0.801927	0.548845	0.770219	0.82185	0.77294	0.710901	0.383765	0.649453	0.830157	0.769597	0.792914	0.694105	0.392782	0.903911	0.887551	0.81264	0.63049	0.88195	0.809999
MGMT	cg02381948	0.912296	0.902324	0.844223	0.818182	0.80866	0.856185	0.854021	0.914606	0.857755	0.917639	0.903672	0.841094	0.881257	0.843366	0.852157	0.6954	0.909135	0.888912	0.862779	0.868362	0.84928	0.860934	0.812588	0.838007	0.868555	0.879104	0.907246	0.888061	0.769935	0.884926	0.901663	0.843298	0.877661	0.785377	0.65947	0.805882	0.899937	0.906313	0.919492	0.912506	0.832418	0.890905	0.718174	0.854845	0.876729	0.858723	0.812964	0.829234
MGMT	cg02803836	0.950735	0.941122	0.877786	0.927647	0.74015	0.91675	0.872232	0.951264	0.888747	0.961266	0.953273	0.905977	0.949089	0.926083	0.954259	0.949637	0.960097	0.946549	0.910161	0.953439	0.929749	0.935826	0.915068	0.945697	0.936621	0.968453	0.951438	0.905846	0.876656	0.943966	0.951128	0.901049	0.95016	0.951371	0.817933	0.92515	0.961018	0.968856	0.935839	0.940835	0.901823	0.960281	0.882747	0.937492	0.95512	0.938668	0.949968	0.938034
MGMT	cg02941816	0.0548523	0.0620943	0.129222	0.0979992	0.0668064	0.104028	0.081764	0.116618	0.102887	0.11339	0.0696549	0.0777957	0.0670177	0.0979409	0.0473942	0.0841749	0.0619256	0.0854864	0.0753028	0.056962	0.101712	0.0884451	0.0765294	0.0648343	0.0540328	0.0542677	0.0464221	0.14471	0.0858653	0.0551295	0.0504356	0.063874	0.0547847	0.0373364	0.247011	0.164453	0.0727832	0.0522815	0.0498303	0.0813364	0.0435504	0.047346	0.0558254	0.0793597	0.10495	0.0506081	0.0829338	0.0632968
MGMT	cg03271907	0.887643	0.872465	0.735156	0.893686	0.222302	0.807293	0.838705	0.889222	0.812792	0.784612	0.85798	0.78524	0.765617	0.885794	0.871902	0.773572	0.886506	0.758716	0.827159	0.823559	0.873776	0.876556	0.771255	0.845797	0.871885	0.853314	0.833535	0.78394	0.801974	0.923317	0.903695	0.786425	0.915065	0.880338	0.647541	0.6925	0.86193	0.920392	0.900752	0.810477	0.855459	0.91315	0.754413	0.901343	0.778477	0.902398	0.788814	0.858282
MGMT	cg04473030	0.881194	0.908999	0.861502	0.834897	0.81464	0.837558	0.825696	0.902111	0.805465	0.899806	0.85446	0.805497	0.866863	0.818211	0.818199	0.829135	0.888084	0.851511	0.859245	0.841723	0.85391	0.860298	0.880456	0.871872	0.840141	0.89683	0.926642	0.734039	0.708771	0.861114	0.800225	0.836258	0.856397	0.895587	0.83571	0.856313	0.865396	0.90291	0.868828	0.646757	0.834123	0.903561	0.797913	0.856511	0.755453	0.847978	0.81738	0.839897
MGMT	cg07453748	0.90169	0.882483	0.812352	0.810824	0.803884	0.795342	0.798777	0.901339	0.877483	0.890371	0.844014	0.704989	0.821658	0.846219	0.861626	0.745582	0.862663	0.792423	0.84829	0.80895	0.884786	0.861541	0.816069	0.847001	0.790911	0.823939	0.897456	0.794397	0.767857	0.856829	0.900554	0.833989	0.878982	0.796759	0.647838	0.746889	0.880129	0.884951	0.84427	0.853048	0.780548	0.89897	0.811169	0.855462	0.877001	0.834297	0.780654	0.853607
MGMT	cg07638938	0.884282	0.899116	0.750057	0.898353	0.843488	0.758139	0.736318	0.763826	0.745055	0.736726	0.739169	0.784046	0.857284	0.822205	0.885401	0.785511	0.784698	0.865826	0.880389	0.919923	0.740623	0.872664	0.82489	0.84563	0.766822	0.775165	0.90177	0.704893	0.858491	0.884953	0.818964	0.756649	0.925598	0.745139	0.799973	0.796477	0.879318	0.890696	0.850905	0.855571	0.812045	0.797851	0.714481	0.842321	0.742958	0.749795	0.858346	0.803159
MGMT	cg10036895	0.850869	0.772358	0.7079	0.803878	0.800866	0.751253	0.741311	0.848785	0.703431	0.811411	0.832161	0.717359	0.857619	0.818869	0.74269	0.695955	0.849501	0.783842	0.87785	0.785039	0.813924	0.787746	0.854439	0.819874	0.854793	0.805381	0.859442	0.82499	0.711522	0.860378	0.820457	0.60793	0.854978	0.793841	0.664311	0.762374	0.847541	0.810733	0.846351	0.847056	0.784189	0.749283	0.710068	0.774689	0.739388	0.8	0.744772	0.815141
MGMT	cg10333959	0.932675	0.896384	0.847015	0.883109	0.84936	0.83696	0.850034	0.921599	0.893868	0.929606	0.889161	0.838133	0.889671	0.884548	0.869	0.812045	0.897927	0.83795	0.90312	0.816171	0.89268	0.901146	0.913248	0.884407	0.878811	0.908805	0.91191	0.805371	0.738021	0.902791	0.874417	0.752396	0.875839	NA	0.911899	0.786241	0.93794	0.932949	0.912994	0.785072	0.796602	0.928716	0.809619	0.91866	0.812508	0.837559	0.838219	0.892123
MGMT	cg12040555	0.896082	0.916016	0.891756	0.878696	0.896173	0.861647	0.884405	0.914142	0.907524	0.939981	0.910526	0.916747	0.866122	0.896586	0.909168	0.861905	0.916937	0.894861	0.866862	0.92924	0.869029	0.868314	0.883896	0.870613	0.879321	0.887165	0.907833	0.800461	0.833813	0.922559	0.929065	0.832853	0.897908	0.910162	0.817358	0.899444	0.917378	0.946326	0.899702	0.878929	0.887023	0.914774	0.901292	0.89459	0.820194	0.879392	0.874371	0.858505
MGMT	cg12434587	0.116169	0.0945447	0.125266	0.120588	0.116985	0.114867	0.140509	0.1023	0.113923	0.0959734	0.114056	0.133908	0.11216	0.121379	0.0903132	0.11569	0.104672	0.0844147	0.109566	0.119635	0.119675	0.11512	0.129442	0.116222	0.119893	0.11929	0.113998	0.133424	0.117709	0.121302	0.0976684	0.0900515	0.115104	0.117309	0.129928	0.252555	0.120958	0.137106	0.115371	0.101608	0.0992527	0.105818	0.125854	0.12572	0.129049	0.115929	0.156814	0.10781
PAX8	cg25042226	0.547473	0.589085	0.693092	0.665736	0.504764	0.419206	0.544407	0.482319	0.265599	0.325539	0.431432	0.363192	0.333374	0.623207	0.27588	0.377502	0.284527	0.345311	0.513202	0.561187	0.480723	0.820051	0.32498	0.625203	0.257249	0.83835	0.524075	0.213997	0.751801	0.634767	0.893791	0.825807	0.812965	0.541643	0.782469	0.87663	0.679497	0.844118	0.558642	0.358017	0.895707	0.434293	0.72477	0.828467	0.8739	0.460836	0.865978	0.571954
PAX8	cg07403255	0.331219	0.320034	0.392993	0.246137	0.256517	0.189282	0.351072	0.29837	0.156544	0.243748	0.283466	0.214107	0.208977	0.342721	0.236952	0.234997	0.159526	0.185152	0.25835	0.319744	0.250724	0.490087	0.21669	0.376286	0.167904	0.483777	0.318826	0.139202	0.370259	0.396593	0.696754	0.584334	0.429022	0.169087	0.484469	0.713843	0.413146	0.577136	0.229506	0.412316	0.499297	0.163754	0.692308	0.48697	0.630958	0.20425	0.712041	0.373934
ECRG4	cg10885338	0.6157	0.590126	0.697002	0.637313	0.275595	0.422922	0.600543	0.782388	0.129573	0.62619	0.300609	0.853284	0.462596	0.684833	0.154123	0.696963	0.630066	0.698154	0.545496	0.822666	0.498127	0.448979	0.155269	0.701145	0.473343	0.564881	0.302513	0.789829	0.788876	0.0747408	0.472333	0.504647	0.840611	0.819697	0.815474	0.504794	0.724819	0.653878	0.932078	0.666415	0.075997	0.624187	0.202994	0.733539	0.908151	0.782333	0.952896	0.640148
ECRG4	cg11024597	0.747	0.780697	0.793229	0.846504	0.81822	0.680046	0.769881	0.757923	0.59096	0.851271	0.73025	0.835458	0.83776	0.783828	0.824129	0.801283	0.859876	0.86177	0.834243	0.813963	0.770725	0.653838	0.454132	0.665388	0.807696	0.620748	0.743927	0.85646	0.749167	0.255626	0.759181	0.544353	0.789019	0.831232	0.699465	0.778899	0.754364	0.643191	0.86639	0.861273	0.571657	0.816071	0.880182	0.797652	0.909379	0.812339	0.898949	0.692429
TSPAN32	cg17627559	0.211159	0.325919	0.47461	0.280265	0.445531	0.334329	0.245549	0.304142	0.21951	0.351866	0.284601	0.191351	0.135548	0.40109	0.139065	0.235423	0.419395	0.0610311	0.166585	0.335068	0.165073	0.360293	0.122803	0.369622	0.120896	0.558695	0.558343	0.0792092	0.208695	0.257988	0.31498	0.129861	0.204222	0.0632617	0.471423	0.300823	0.399333	0.165674	0.262432	0.356805	0.375384	0.172076	0.0828858	0.172736	0.377186	0.250604	0.42134	0.283865
TSPAN32	cg00041575	0.418707	0.412034	0.587479	0.659263	0.72819	0.671914	0.453988	0.552388	0.612577	0.692672	0.431343	0.258918	0.376998	0.484142	0.616603	0.513375	0.634492	0.832312	0.77669	0.480576	0.817918	0.521562	0.278118	0.453499	0.700384	0.609752	0.610667	0.218133	0.337094	0.629941	0.576003	0.320952	0.560742	0.784574	0.597763	0.723416	0.528463	0.342505	0.787599	0.712199	0.471906	0.831514	0.849265	0.635597	0.798253	0.716743	0.883646	0.548033
