# Supplementary material for: Two independent epigenetic biomarkers predict survival in neuroblastoma
Source: Clin Epigenetics. 2015 Feb 27;7(1):16. doi: 10.1186/s13148-015-0054-8 (PMC4357365; doi:10.1186/s13148-015-0054-8)
Supplement: Additional file 3: — TDGF1 and RB1 methylation data from bisulfite pyrosequencing analysis in the validation cohort of patients. [file 13148_2015_54_MOESM3_ESM.xlsx]

## Sheet: Hoja1
Patients	TDGF1	RB1
	cg10242476	cg07880715
1	61.43	60.46
2	90.62	55.82
3	57.87	47.92
4	29.15	61.5
5	80.27	52.55
6	75.55	56.35
7	59.58	57.89
8	45.92	59.77
9	77.04	49.47
10	64.1	53.62
11	83.26	85.09
12	91.04	82.58
13	46.77	53.27
14	87.89	88.43
15	69.51	54.8
16	59.01	67.72
17	53.27	65.09
18	72.38	84.58
19	74.1	71.77
20	67.62	81.81
21	73.53	91.83
22	63.9	61.92
23	46.59	60.82
24	69.51	95.71
25	73.62	78.66
26	82.11	81.15
27	74.1	90.55
28	68.9	58.95
29	66.47	63.41
30	77.44	68.23
31	86.06	52.8
32	85.69	75.48
33	85.57	59.35
34	62.8	56.49
35	72.23	73.48
36	54.13	70.52
37	69.64	73.15
38	82.06	74.39
39	88.3	76.18
40	87.71	91.1
41	88.08	72.12
42	75.95	66.77
43	70.83	54.56
44	63.87	57.26
45	90.53	89.49
46	89.22	51.54
47	86.47	78.8
48	53.8	57.97
49	64.57	91.56
50	85.61	61.08
51	55.51	60.18
52	80.14	86.28
53	80.79	55.37
54	81.03	50.6
55	64.82	70.7
56	58.58	79.19
57	87.19	71.29
58	32.84	59.8
59	86.39	68.39
60	87.74	78.48
61	71.39	90.06
62	63.76	45.94
63	89.21	82.61
64	25.61	59.26
65	90.58	91.11
66	71.75	71.17
67	80.42	83.2
68	80.47	90.95
69	83.39	40.54
70	62.27	70.62
71	51.46	68.44
72	89.28	83.37
73	90.47	76.01
74	80.9	66.27
75	35.65	89.88
76	31.83	54.16
77	63.27	88.97
78	72.44	89.81
79	77.24	89.17
80	92.02	65.33
81	75.01	66.32
82	87.33	45.8
83	86.94	61.87
84	58.47	57.11
85	89.7	82.08
86	83.61	91.21
87	88.01	43.69
88	68.65	49.57
89	71.1	72.76
90	70.16	55.66
91	54.05	59.97
92	56.77	45.09
93	51.89	47.3
94	60.54	45.93
95	66.82	49.27
96	58.22	41.54
97	NA	NA
98	75.82	79.65
99	35.76	52.92
100	50.58	80.11
101	63.43	57.69
102	73.03	48.48
103	55	60.53
104	79.88	81.38
105	82.98	57.42
106	52.88	58.14
107	70.19	NA
108	63.63	57.2
109	83.56	60.37
110	55.71	42.82
111	65.45	47.82
112	48.38	54.79
113	19.93	69.13
114	48.25	52.84
115	78.78	47.92
116	85.18	64.19
117	71.2	64.46
118	74.07	46.5
119	53.83	49.93
120	38.45	72.29
121	62.64	55.99
122	62.77	55.79
123	85.08	50.52
124	86.49	91.59
125	78.37	56.46
126	82.79	64.7
127	66.41	NA
128	64.51	54.04
